# Supplementary material for: Mistletoe Extracts from Different Host Trees Disparately Inhibit Bladder Cancer Cell Growth and Proliferation
Source: Cancers (Basel). 2023 Oct 4;15(19):4849. doi: 10.3390/cancers15194849 (PMC10571756; doi:10.3390/cancers15194849)
Supplement: Supplementary file 1 [file cancers-15-04849-s001.zip]

Archive with 1 entries (1 files):
- cancers-2638486-supplementary.pdf
